# Supplementary material for: Identification of key genes regulating brown adipose tissue thermogenesis in goat kids (Capra hircus) by using weighted gene co-expression network analysis
Source: Front Vet Sci. 2025 May 14;12:1525437. doi: 10.3389/fvets.2025.1525437 (PMC12116553; doi:10.3389/fvets.2025.1525437)
Supplement: SUPPLEMENTARY TABLE S1 — Information of co-differentially expressed genes of D0 vs. D7, D0 vs. D14, D0 vs. D21, and D0 vs. D28. [file Table_1.XLSX]

## Sheet: Sheet1
Supplementary Table 1. Information of co-differentially expressed genes of D0 vs. D7, D0 vs. D14, D0 vs. D21, and D0 vs. D28
Gene ID	Symbol	Description
ENSCHIG00000000241	PPIF	peptidylprolyl isomerase F [Source:NCBI gene;Acc:102187374]
ENSCHIG00000000285	DDX50	DExD-box helicase 50 [Source:NCBI gene;Acc:102187563]
ENSCHIG00000000292	APCDD1	APC down-regulated 1 [Source:NCBI gene;Acc:102175529]
ENSCHIG00000000416	PRXL2A	peroxiredoxin like 2A [Source:NCBI gene;Acc:102177409]
ENSCHIG00000000437	ANK3	ankyrin 3 [Source:NCBI gene;Acc:102189650]
ENSCHIG00000000501	KCNH5	potassium voltage-gated channel subfamily H member 5 [Source:NCBI gene;Acc:102181871]
ENSCHIG00000000785	COQ6	coenzyme Q6, monooxygenase [Source:NCBI gene;Acc:102187685]
ENSCHIG00000000850	ANO6	anoctamin 6 [Source:NCBI gene;Acc:102169459]
ENSCHIG00000000921	NBEAL1	neurobeachin like 1 [Source:NCBI gene;Acc:102176277]
ENSCHIG00000001561	AEN	apoptosis enhancing nuclease [Source:NCBI gene;Acc:102185955]
ENSCHIG00000001878	TEX264	testis expressed 264 [Source:NCBI gene;Acc:102190467]
ENSCHIG00000001972	FJX1	four-jointed box kinase 1 [Source:NCBI gene;Acc:106502906]
ENSCHIG00000002460	USP2	ubiquitin specific peptidase 2 [Source:NCBI gene;Acc:102176627]
ENSCHIG00000002739	PIGK	phosphatidylinositol glycan anchor biosynthesis class K [Source:NCBI gene;Acc:102182090]
ENSCHIG00000002940	ECHDC1	ethylmalonyl-CoA decarboxylase 1 [Source:NCBI gene;Acc:102178542]
ENSCHIG00000003005	LIN9	lin-9 DREAM MuvB core complex component [Source:NCBI gene;Acc:102189779]
ENSCHIG00000003131	TIMM50	translocase of inner mitochondrial membrane 50 [Source:NCBI gene;Acc:102184935]
ENSCHIG00000003148	ALAS1	5'-aminolevulinate synthase 1 [Source:NCBI gene;Acc:100861387]
ENSCHIG00000003163	SLC6A4	solute carrier family 6 member 4 [Source:NCBI gene;Acc:102172383]
ENSCHIG00000003347	-	transmembrane protein 41A [Source:NCBI gene;Acc:102179321]
ENSCHIG00000003808	IDH2	isocitrate dehydrogenase (NADP(+)) 2, mitochondrial [Source:NCBI gene;Acc:102168943]
ENSCHIG00000003902	IGSF3	immunoglobulin superfamily member 3 [Source:NCBI gene;Acc:102182185]
ENSCHIG00000004259	ATF7IP	activating transcription factor 7 interacting protein [Source:NCBI gene;Acc:108636050]
ENSCHIG00000004293	CLDN4	claudin 4 [Source:NCBI gene;Acc:102170379]
ENSCHIG00000004311	SEC14L6	putative SEC14-like protein 6 [Source:NCBI gene;Acc:102190250]
ENSCHIG00000004374	RB1	RB transcriptional corepressor 1 [Source:NCBI gene;Acc:102183886]
ENSCHIG00000004441	NET1	neuroepithelial cell transforming 1 [Source:NCBI gene;Acc:102175776]
ENSCHIG00000004465	RUFY3	RUN and FYVE domain containing 3 [Source:NCBI gene;Acc:102173453]
ENSCHIG00000005534	HOXA5	homeobox A5 [Source:NCBI gene;Acc:106502032]
ENSCHIG00000005911	EPC1	enhancer of polycomb homolog 1 [Source:NCBI gene;Acc:102183613]
ENSCHIG00000006134	-	annexin A2 [Source:NCBI gene;Acc:102176424]
ENSCHIG00000006252	SLC46A3	solute carrier family 46 member 3 [Source:NCBI gene;Acc:102187500]
ENSCHIG00000006314	N4BP2L1	NEDD4 binding protein 2 like 1 [Source:NCBI gene;Acc:102182702]
ENSCHIG00000006455	RILPL2	Rab interacting lysosomal protein like 2 [Source:NCBI gene;Acc:102183090]
ENSCHIG00000006555	RNF169	ring finger protein 169 [Source:NCBI gene;Acc:102169890]
ENSCHIG00000006568	ZC3H7A	zinc finger CCCH-type containing 7A [Source:NCBI gene;Acc:102169241]
ENSCHIG00000006700	ATP11B	ATPase phospholipid transporting 11B (putative) [Source:NCBI gene;Acc:102190912]
ENSCHIG00000006876	OGDH	oxoglutarate dehydrogenase [Source:NCBI gene;Acc:102183291]
ENSCHIG00000007140	NIT1	nitrilase 1 [Source:NCBI gene;Acc:102170101]
ENSCHIG00000007211	LMOD1	leiomodin 1 [Source:NCBI gene;Acc:102170047]
ENSCHIG00000007232	ADAM10	ADAM metallopeptidase domain 10 [Source:NCBI gene;Acc:102172903]
ENSCHIG00000007337	SLC25A12	solute carrier family 25 member 12 [Source:NCBI gene;Acc:102187719]
ENSCHIG00000007459	TFPI	tissue factor pathway inhibitor [Source:NCBI gene;Acc:102185317]
ENSCHIG00000007515	ZNF672	zinc finger protein 672 [Source:NCBI gene;Acc:102190783]
ENSCHIG00000007522	EPS8	epidermal growth factor receptor pathway substrate 8 [Source:NCBI gene;Acc:108636038]
ENSCHIG00000007574	ATP5IF1	ATP synthase inhibitory factor subunit 1 [Source:NCBI gene;Acc:102175910]
ENSCHIG00000007615	RNF8	ring finger protein 8 [Source:NCBI gene;Acc:102183374]
ENSCHIG00000007761	CPED1	cadherin like and PC-esterase domain containing 1 [Source:NCBI gene;Acc:102184118]
ENSCHIG00000007845	RSC1A1	protein DDI1 homolog 2 [Source:NCBI gene;Acc:102173489]
ENSCHIG00000007877	ACO2	aconitase 2 [Source:NCBI gene;Acc:102190495]
ENSCHIG00000007892	DUSP14	dual specificity phosphatase 14 [Source:NCBI gene;Acc:102177921]
ENSCHIG00000008265	ATP8A1	ATPase phospholipid transporting 8A1 [Source:NCBI gene;Acc:102176951]
ENSCHIG00000008334	-	acyl-coenzyme A thioesterase 4 [Source:NCBI gene;Acc:102182233]
ENSCHIG00000008351	IL17RC	interleukin 17 receptor C [Source:NCBI gene;Acc:102183463]
ENSCHIG00000008501	EPOP	elongin BC and polycomb repressive complex 2 associated protein [Source:NCBI gene;Acc:108638281]
ENSCHIG00000008525	STEAP4	STEAP4 metalloreductase [Source:NCBI gene;Acc:102176935]
ENSCHIG00000008585	-	glutathione S-transferase A2 [Source:NCBI gene;Acc:102173702]
ENSCHIG00000008689	DCTPP1	dCTP pyrophosphatase 1 [Source:NCBI gene;Acc:102171294]
ENSCHIG00000008705	ELL2	elongation factor for RNA polymerase II 2 [Source:NCBI gene;Acc:102183511]
ENSCHIG00000008800	GJC1	gap junction protein gamma 1 [Source:NCBI gene;Acc:102185774]
ENSCHIG00000008914	KIAA1522	KIAA1522 ortholog [Source:NCBI gene;Acc:102170647]
ENSCHIG00000008917	NMRK2	nicotinamide riboside kinase 2 [Source:NCBI gene;Acc:102176599]
ENSCHIG00000008944	NRIP1	nuclear receptor interacting protein 1 [Source:NCBI gene;Acc:102178209]
ENSCHIG00000008950	ZBTB10	zinc finger and BTB domain containing 10 [Source:NCBI gene;Acc:102183433]
ENSCHIG00000009086	WDR48	WD repeat domain 48 [Source:NCBI gene;Acc:102186061]
ENSCHIG00000009133	MLYCD	malonyl-CoA decarboxylase [Source:NCBI gene;Acc:102183446]
ENSCHIG00000009187	-	NADH:ubiquinone oxidoreductase subunit A7 [Source:NCBI gene;Acc:102176032]
ENSCHIG00000009231	MPEG1	macrophage-expressed gene 1 protein [Source:NCBI gene;Acc:102177263]
ENSCHIG00000009282	BCS1L	mitochondrial chaperone BCS1 [Source:NCBI gene;Acc:102169634]
ENSCHIG00000009432	ABTB2	ankyrin repeat and BTB domain containing 2 [Source:NCBI gene;Acc:102181883]
ENSCHIG00000009453	-	HIG1 hypoxia inducible domain family member 2A [Source:NCBI gene;Acc:102180756]
ENSCHIG00000009471	ZDHHC17	zinc finger DHHC-type containing 17 [Source:NCBI gene;Acc:102185630]
ENSCHIG00000009483	-	TEN1, CST complex subunit [Source:NCBI gene;Acc:102189990]
ENSCHIG00000009631	SP4	Sp4 transcription factor [Source:NCBI gene;Acc:102177303]
ENSCHIG00000009681	TCF7L2	transcription factor 7 like 2 [Source:NCBI gene;Acc:102180102]
ENSCHIG00000009782	OAF	out at first homolog [Source:NCBI gene;Acc:102178747]
ENSCHIG00000009849	PRADC1	protease associated domain containing 1 [Source:NCBI gene;Acc:102182600]
ENSCHIG00000009880	-	calcium/calmodulin dependent protein kinase II delta [Source:NCBI gene;Acc:102175934]
ENSCHIG00000009966	CDH19	cadherin 19 [Source:NCBI gene;Acc:102169348]
ENSCHIG00000010133	CYBRD1	cytochrome b reductase 1 [Source:NCBI gene;Acc:100861136]
ENSCHIG00000010182	ADORA1	adenosine A1 receptor [Source:NCBI gene;Acc:102181801]
ENSCHIG00000010260	-	heterogeneous nuclear ribonucleoprotein D like [Source:NCBI gene;Acc:102173828]
ENSCHIG00000010331	DNAH7	dynein axonemal heavy chain 7 [Source:NCBI gene;Acc:102169141]
ENSCHIG00000010391	THRSP	thyroid hormone responsive [Source:NCBI gene;Acc:102178144]
ENSCHIG00000010416	OSBPL8	oxysterol binding protein like 8 [Source:NCBI gene;Acc:102185062]
ENSCHIG00000010429	BMP5	bone morphogenetic protein 5 [Source:NCBI gene;Acc:102183277]
ENSCHIG00000010436	MAN1A1	mannosidase alpha class 1A member 1 [Source:NCBI gene;Acc:102172355]
ENSCHIG00000010454	KLHDC7A	kelch domain containing 7A [Source:NCBI gene;Acc:102172499]
ENSCHIG00000010494	PROS1	protein S [Source:NCBI gene;Acc:102191271]
ENSCHIG00000010506	RIT1	Ras like without CAAX 1 [Source:NCBI gene;Acc:102182648]
ENSCHIG00000010626	TBL1XR1	transducin beta like 1 X-linked receptor 1 [Source:NCBI gene;Acc:102170182]
ENSCHIG00000010676	C21orf91	chromosome 1 C21orf91 homolog [Source:NCBI gene;Acc:102175802]
ENSCHIG00000010686	STAP2	signal transducing adaptor family member 2 [Source:NCBI gene;Acc:102172056]
ENSCHIG00000010687	RBM45	RNA binding motif protein 45 [Source:NCBI gene;Acc:102184010]
ENSCHIG00000010771	STK3	serine/threonine kinase 3 [Source:NCBI gene;Acc:102191439]
ENSCHIG00000010873	-	-
ENSCHIG00000010886	TMEM238	transmembrane protein 238 [Source:NCBI gene;Acc:108638048]
ENSCHIG00000010994	METTL17	methyltransferase like 17 [Source:NCBI gene;Acc:102172723]
ENSCHIG00000010996	GTF2E1	general transcription factor IIE subunit 1 [Source:NCBI gene;Acc:102178947]
ENSCHIG00000011031	ZMYM2	zinc finger MYM-type containing 2 [Source:NCBI gene;Acc:102171989]
ENSCHIG00000011037	UCP1	uncoupling protein 1 [Source:NCBI gene;Acc:102190982]
ENSCHIG00000011040	FBXL5	F-box and leucine rich repeat protein 5 [Source:NCBI gene;Acc:102171500]
ENSCHIG00000011104	SLC12A6	solute carrier family 12 member 6 [Source:NCBI gene;Acc:102190881]
ENSCHIG00000011113	-	high mobility group box 2 [Source:NCBI gene;Acc:102171064]
ENSCHIG00000011238	CEP120	centrosomal protein 120 [Source:NCBI gene;Acc:102190684]
ENSCHIG00000011255	PYGM	glycogen phosphorylase, muscle associated [Source:NCBI gene;Acc:102183771]
ENSCHIG00000011367	PURB	purine rich element binding protein B [Source:NCBI gene;Acc:102175923]
ENSCHIG00000011407	MRPL41	mitochondrial ribosomal protein L41 [Source:NCBI gene;Acc:102188871]
ENSCHIG00000011533	-	zinc finger protein 548 [Source:NCBI gene;Acc:102174592]
ENSCHIG00000011534	EDNRB	endothelin receptor type B [Source:NCBI gene;Acc:102186699]
ENSCHIG00000011562	OLR1	oxidized low density lipoprotein receptor 1 [Source:NCBI gene;Acc:102185442]
ENSCHIG00000011585	-	FSHD region gene 1 [Source:NCBI gene;Acc:100861075]
ENSCHIG00000011590	ANXA3	annexin A3 [Source:NCBI gene;Acc:102169468]
ENSCHIG00000011594	SH3D19	SH3 domain containing 19 [Source:NCBI gene;Acc:102189508]
ENSCHIG00000011686	MCTP1	multiple C2 and transmembrane domain containing 1 [Source:NCBI gene;Acc:102180850]
ENSCHIG00000011689	ADAM23	ADAM metallopeptidase domain 23 [Source:NCBI gene;Acc:102174607]
ENSCHIG00000011710	CLIC4	chloride intracellular channel 4 [Source:NCBI gene;Acc:102183927]
ENSCHIG00000011720	CREBRF	CREB3 regulatory factor [Source:NCBI gene;Acc:102190172]
ENSCHIG00000011734	-	farnesyltransferase, CAAX box, alpha [Source:NCBI gene;Acc:102191016]
ENSCHIG00000011786	CCDC106	coiled-coil domain containing 106 [Source:NCBI gene;Acc:106503159]
ENSCHIG00000011808	GPR137B	G protein-coupled receptor 137B [Source:NCBI gene;Acc:100861105]
ENSCHIG00000011940	C9orf3	aminopeptidase O (putative) [Source:NCBI gene;Acc:102186309]
ENSCHIG00000012133	FAM170B	family with sequence similarity 170 member B [Source:NCBI gene;Acc:102190381]
ENSCHIG00000012150	MTURN	maturin, neural progenitor differentiation regulator homolog [Source:NCBI gene;Acc:102188652]
ENSCHIG00000012265	SLC26A2	solute carrier family 26 member 2 [Source:NCBI gene;Acc:102183319]
ENSCHIG00000012317	EIF4A2	eukaryotic translation initiation factor 4A2 [Source:NCBI gene;Acc:102173784]
ENSCHIG00000012333	HSD17B4	hydroxysteroid 17-beta dehydrogenase 4 [Source:NCBI gene;Acc:102172142]
ENSCHIG00000012405	-	prohibitin [Source:NCBI gene;Acc:102189242]
ENSCHIG00000012464	GRAMD1B	GRAM domain containing 1B [Source:NCBI gene;Acc:102188154]
ENSCHIG00000012505	MSRB3	methionine sulfoxide reductase B3 [Source:NCBI gene;Acc:102179636]
ENSCHIG00000012541	NCK1	NCK adaptor protein 1 [Source:NCBI gene;Acc:102189995]
ENSCHIG00000012559	C2CD2	C2 calcium dependent domain containing 2 [Source:NCBI gene;Acc:102189718]
ENSCHIG00000012695	OGA	O-GlcNAcase [Source:NCBI gene;Acc:102179540]
ENSCHIG00000012712	MRPL16	mitochondrial ribosomal protein L16 [Source:NCBI gene;Acc:102170167]
ENSCHIG00000012779	GPR183	G-protein coupled receptor 183 [Source:NCBI gene;Acc:102177727]
ENSCHIG00000012814	HLF	HLF, PAR bZIP transcription factor [Source:NCBI gene;Acc:102180343]
ENSCHIG00000012903	RFTN2	raftlin family member 2 [Source:NCBI gene;Acc:102173340]
ENSCHIG00000012904	MTFP1	mitochondrial fission process 1 [Source:NCBI gene;Acc:102169122]
ENSCHIG00000012990	DIO1	iodothyronine deiodinase 1 [Source:NCBI gene;Acc:102178591]
ENSCHIG00000013024	IL1R1	interleukin 1 receptor type 1 [Source:NCBI gene;Acc:102187231]
ENSCHIG00000013049	PPP1R15B	protein phosphatase 1 regulatory subunit 15B [Source:NCBI gene;Acc:102180245]
ENSCHIG00000013084	SYNE3	spectrin repeat containing nuclear envelope family member 3 [Source:NCBI gene;Acc:102175622]
ENSCHIG00000013118	ACVR1C	activin A receptor type 1C [Source:NCBI gene;Acc:102174882]
ENSCHIG00000013151	TNFAIP6	TNF alpha induced protein 6 [Source:NCBI gene;Acc:102184100]
ENSCHIG00000013171	CRNKL1	crooked neck pre-mRNA splicing factor 1 [Source:NCBI gene;Acc:102170158]
ENSCHIG00000013185	FGL1	fibrinogen like 1 [Source:NCBI gene;Acc:102168604]
ENSCHIG00000013191	ITCH	itchy E3 ubiquitin protein ligase [Source:NCBI gene;Acc:102191813]
ENSCHIG00000013201	HLA-DRA	HLA class II histocompatibility antigen, DR alpha chain [Source:NCBI gene;Acc:102189356]
ENSCHIG00000013261	GOT2	glutamic-oxaloacetic transaminase 2 [Source:NCBI gene;Acc:102168850]
ENSCHIG00000013266	NOS3	nitric oxide synthase 3 [Source:NCBI gene;Acc:102185338]
ENSCHIG00000013347	PEX19	peroxisomal biogenesis factor 19 [Source:NCBI gene;Acc:102184210]
ENSCHIG00000013375	GLYAT	glycine N-acyltransferase [Source:NCBI gene;Acc:102176061]
ENSCHIG00000013422	ST3GAL6	ST3 beta-galactoside alpha-2,3-sialyltransferase 6 [Source:NCBI gene;Acc:102175162]
ENSCHIG00000013439	AOX1	aldehyde oxidase 1 [Source:NCBI gene;Acc:102187632]
ENSCHIG00000013473	SMG1	SMG1, nonsense mediated mRNA decay associated PI3K related kinase [Source:NCBI gene;Acc:102174796]
ENSCHIG00000013480	NDUFB7	NADH:ubiquinone oxidoreductase subunit B7 [Source:NCBI gene;Acc:102171860]
ENSCHIG00000013496	KIF2A	kinesin family member 2A [Source:NCBI gene;Acc:102180081]
ENSCHIG00000013498	MYO1B	myosin IB [Source:NCBI gene;Acc:102189720]
ENSCHIG00000013533	TRIM44	tripartite motif containing 44 [Source:NCBI gene;Acc:102182988]
ENSCHIG00000013574	NAMPT	nicotinamide phosphoribosyltransferase [Source:NCBI gene;Acc:102173810]
ENSCHIG00000013578	SLC25A33	solute carrier family 25 member 33 [Source:NCBI gene;Acc:102178095]
ENSCHIG00000013607	LBR	lamin B receptor [Source:NCBI gene;Acc:102187420]
ENSCHIG00000013653	INPP5F	inositol polyphosphate-5-phosphatase F [Source:NCBI gene;Acc:102168882]
ENSCHIG00000013761	NR1D2	nuclear receptor subfamily 1 group D member 2 [Source:NCBI gene;Acc:102172867]
ENSCHIG00000013792	TMEM132C	transmembrane protein 132C [Source:NCBI gene;Acc:102175788]
ENSCHIG00000013801	NDUFA6	NADH:ubiquinone oxidoreductase subunit A6 [Source:NCBI gene;Acc:102171224]
ENSCHIG00000013836	SLC39A10	solute carrier family 39 member 10 [Source:NCBI gene;Acc:102191745]
ENSCHIG00000013949	THOP1	thimet oligopeptidase 1 [Source:NCBI gene;Acc:102178165]
ENSCHIG00000013984	POLR3H	RNA polymerase III subunit H [Source:NCBI gene;Acc:102190767]
ENSCHIG00000013994	AS3MT	arsenite methyltransferase [Source:NCBI gene;Acc:100861071]
ENSCHIG00000014038	NDUFB4	NADH:ubiquinone oxidoreductase subunit B4 [Source:NCBI gene;Acc:102177927]
ENSCHIG00000014068	FABP3	fatty acid binding protein 3 [Source:NCBI gene;Acc:100860846]
ENSCHIG00000014114	ZFP57	ZFP57 zinc finger protein [Source:NCBI gene;Acc:102175728]
ENSCHIG00000014118	RASA1	RAS p21 protein activator 1 [Source:NCBI gene;Acc:102170782]
ENSCHIG00000014150	MX2	MX dynamin like GTPase 2 [Source:NCBI gene;Acc:108636422]
ENSCHIG00000014198	RNF19A	ring finger protein 19A, RBR E3 ubiquitin protein ligase [Source:NCBI gene;Acc:102176805]
ENSCHIG00000014205	RBBP5	RB binding protein 5, histone lysine methyltransferase complex subunit [Source:NCBI gene;Acc:102169037]
ENSCHIG00000014249	DIO2	iodothyronine deiodinase 2 [Source:NCBI gene;Acc:102179571]
ENSCHIG00000014259	GALE	UDP-galactose-4-epimerase [Source:NCBI gene;Acc:102181448]
ENSCHIG00000014344	CYP2F1	cytochrome P450 2F3-like [Source:NCBI gene;Acc:102191547]
ENSCHIG00000014366	SETBP1	SET binding protein 1 [Source:NCBI gene;Acc:102180714]
ENSCHIG00000014393	RAB32	RAB32, member RAS oncogene family [Source:NCBI gene;Acc:102185468]
ENSCHIG00000014430	AKAP13	A-kinase anchoring protein 13 [Source:NCBI gene;Acc:102184845]
ENSCHIG00000014467	EPS15	epidermal growth factor receptor pathway substrate 15 [Source:NCBI gene;Acc:102168683]
ENSCHIG00000014509	FAM126A	family with sequence similarity 126 member A [Source:NCBI gene;Acc:102171125]
ENSCHIG00000014518	ANKRD52	ankyrin repeat domain 52 [Source:NCBI gene;Acc:102191775]
ENSCHIG00000014592	SERINC1	serine incorporator 1 [Source:NCBI gene;Acc:102189678]
ENSCHIG00000014630	FAM117B	family with sequence similarity 117 member B [Source:NCBI gene;Acc:102175253]
ENSCHIG00000014711	DNPH1	2'-deoxynucleoside 5'-phosphate N-hydrolase 1 [Source:NCBI gene;Acc:102177764]
ENSCHIG00000014771	LLGL1	LLGL scribble cell polarity complex component 1 [Source:NCBI gene;Acc:102181627]
ENSCHIG00000014839	STX7	syntaxin 7 [Source:NCBI gene;Acc:102170149]
ENSCHIG00000014845	PREX1	phosphatidylinositol-3,4,5-trisphosphate dependent Rac exchange factor 1 [Source:NCBI gene;Acc:102171529]
ENSCHIG00000014850	GLCE	glucuronic acid epimerase [Source:NCBI gene;Acc:102172900]
ENSCHIG00000014866	POT1	protection of telomeres 1 [Source:NCBI gene;Acc:102190295]
ENSCHIG00000014879	NEK7	NIMA related kinase 7 [Source:NCBI gene;Acc:102171902]
ENSCHIG00000014925	COX7A1	cytochrome c oxidase subunit 7A1, mitochondrial [Source:NCBI gene;Acc:102175610]
ENSCHIG00000015073	-	eukaryotic elongation factor 2 lysine methyltransferase [Source:NCBI gene;Acc:102169724]
ENSCHIG00000015113	UHRF2	ubiquitin like with PHD and ring finger domains 2 [Source:NCBI gene;Acc:102174472]
ENSCHIG00000015141	FIG4	FIG4 phosphoinositide 5-phosphatase [Source:NCBI gene;Acc:102184062]
ENSCHIG00000015292	RCOR2	REST corepressor 2 [Source:NCBI gene;Acc:102187746]
ENSCHIG00000015348	PIK3C3	phosphatidylinositol 3-kinase catalytic subunit type 3 [Source:NCBI gene;Acc:102171561]
ENSCHIG00000015381	FBXO32	F-box protein 32 [Source:NCBI gene;Acc:102191537]
ENSCHIG00000015391	FAM129A	family with sequence similarity 129 member A [Source:NCBI gene;Acc:102187885]
ENSCHIG00000015404	RIMKLA	ribosomal modification protein rimK like family member A [Source:NCBI gene;Acc:102179728]
ENSCHIG00000015415	-	solute carrier family 25 member 32 [Source:NCBI gene;Acc:102170336]
ENSCHIG00000015474	ATP2C1	ATPase secretory pathway Ca2+ transporting 1 [Source:NCBI gene;Acc:102176274]
ENSCHIG00000015490	TRPS1	transcriptional repressor GATA binding 1 [Source:NCBI gene;Acc:102184827]
ENSCHIG00000015525	-	malate dehydrogenase 1 [Source:NCBI gene;Acc:102176699]
ENSCHIG00000015573	SDC2	syndecan 2 [Source:NCBI gene;Acc:102183082]
ENSCHIG00000015613	HIF1A	hypoxia inducible factor 1 subunit alpha [Source:NCBI gene;Acc:100861391]
ENSCHIG00000015629	-	zinc finger CCHC-type containing 17 [Source:NCBI gene;Acc:102170745]
ENSCHIG00000015634	PICALM	phosphatidylinositol binding clathrin assembly protein [Source:NCBI gene;Acc:102186188]
ENSCHIG00000015665	GINM1	glycoprotein integral membrane 1 [Source:NCBI gene;Acc:102168730]
ENSCHIG00000015678	USP25	ubiquitin specific peptidase 25 [Source:NCBI gene;Acc:102177278]
ENSCHIG00000015767	TOGARAM1	TOG array regulator of axonemal microtubules 1 [Source:NCBI gene;Acc:102177842]
ENSCHIG00000015782	-	nephrocystin 3 [Source:NCBI gene;Acc:102173132]
ENSCHIG00000015786	-	NADH:ubiquinone oxidoreductase subunit B1 [Source:NCBI gene;Acc:102189802]
ENSCHIG00000015815	DNAJB4	DnaJ heat shock protein family (Hsp40) member B4 [Source:NCBI gene;Acc:102175354]
ENSCHIG00000015898	ALPK3	alpha kinase 3 [Source:NCBI gene;Acc:102188535]
ENSCHIG00000015977	VIRMA	vir like m6A methyltransferase associated [Source:NCBI gene;Acc:102186498]
ENSCHIG00000015999	-	enolase 1 [Source:NCBI gene;Acc:102175881]
ENSCHIG00000016010	-	cytochrome c oxidase subunit 7A2, mitochondrial [Source:NCBI gene;Acc:102188675]
ENSCHIG00000016024	FNDC3A	fibronectin type III domain containing 3A [Source:NCBI gene;Acc:102185286]
ENSCHIG00000016047	CRAT	carnitine O-acetyltransferase [Source:NCBI gene;Acc:102170433]
ENSCHIG00000016164	-	NADH:ubiquinone oxidoreductase subunit C1 [Source:NCBI gene;Acc:102186141]
ENSCHIG00000016221	RNF38	ring finger protein 38 [Source:NCBI gene;Acc:102185654]
ENSCHIG00000016259	HOOK3	hook microtubule tethering protein 3 [Source:NCBI gene;Acc:100861101]
ENSCHIG00000016278	PLEKHH2	pleckstrin homology, MyTH4 and FERM domain containing H2 [Source:NCBI gene;Acc:102188601]
ENSCHIG00000016346	TRABD2B	TraB domain containing 2B [Source:NCBI gene;Acc:102191200]
ENSCHIG00000016353	-	dihydrolipoamide branched chain transacylase E2 [Source:NCBI gene;Acc:102176842]
ENSCHIG00000016370	CNTN1	contactin 1 [Source:NCBI gene;Acc:102186933]
ENSCHIG00000016379	-	antimicrobial peptide NK-lysin-like [Source:NCBI gene;Acc:102191806]
ENSCHIG00000016522	TRMT1L	tRNA methyltransferase 1 like [Source:NCBI gene;Acc:102175321]
ENSCHIG00000016565	AUTS2	AUTS2, activator of transcription and developmental regulator [Source:NCBI gene;Acc:102175180]
ENSCHIG00000016584	MCAT	malonyl-CoA-acyl carrier protein transacylase [Source:NCBI gene;Acc:102191221]
ENSCHIG00000016668	SPTLC1	serine palmitoyltransferase long chain base subunit 1 [Source:NCBI gene;Acc:102173567]
ENSCHIG00000016675	-	-
ENSCHIG00000016763	UFL1	UFM1 specific ligase 1 [Source:NCBI gene;Acc:102190322]
ENSCHIG00000016774	CYP26A1	cytochrome P450 26A1 [Source:NCBI gene;Acc:102175265]
ENSCHIG00000016782	NR3C1	nuclear receptor subfamily 3 group C member 1 [Source:NCBI gene;Acc:102189859]
ENSCHIG00000016798	PCDH9	protocadherin 9 [Source:NCBI gene;Acc:102175035]
ENSCHIG00000016855	FST	follistatin [Source:NCBI gene;Acc:100860914]
ENSCHIG00000016857	COQ9	coenzyme Q9 [Source:NCBI gene;Acc:102189983]
ENSCHIG00000016881	-	ATP synthase membrane subunit c locus 1 [Source:NCBI gene;Acc:102168293]
ENSCHIG00000016927	GPT	glutamic--pyruvic transaminase [Source:NCBI gene;Acc:102175221]
ENSCHIG00000016933	MIDN	midnolin [Source:NCBI gene;Acc:102189030]
ENSCHIG00000016968	MRPL28	mitochondrial ribosomal protein L28 [Source:NCBI gene;Acc:102170654]
ENSCHIG00000016989	-	ubiquitin specific peptidase 33 [Source:NCBI gene;Acc:102180367]
ENSCHIG00000017003	GRAMD1C	GRAM domain containing 1C [Source:NCBI gene;Acc:102186521]
ENSCHIG00000017074	TRMU	tRNA 5-methylaminomethyl-2-thiouridylate methyltransferase [Source:NCBI gene;Acc:102178891]
ENSCHIG00000017127	MYH6	myosin-6 [Source:NCBI gene;Acc:106502520]
ENSCHIG00000017163	PANK1	pantothenate kinase 1 [Source:NCBI gene;Acc:102170661]
ENSCHIG00000017170	MCRIP2	MAPK regulated corepressor interacting protein 2 [Source:NCBI gene;Acc:100861059]
ENSCHIG00000017191	ATP1A1	ATPase Na+/K+ transporting subunit alpha 1 [Source:NCBI gene;Acc:102183561]
ENSCHIG00000017221	TMEM266	transmembrane protein 266 [Source:NCBI gene;Acc:102188804]
ENSCHIG00000017224	SLC25A42	solute carrier family 25 member 42 [Source:NCBI gene;Acc:102190501]
ENSCHIG00000017255	MAL2	mal, T cell differentiation protein 2 [Source:NCBI gene;Acc:102184264]
ENSCHIG00000017304	GATM	glycine amidinotransferase [Source:NCBI gene;Acc:102184628]
ENSCHIG00000017325	PTPRD	protein tyrosine phosphatase, receptor type D [Source:NCBI gene;Acc:102174567]
ENSCHIG00000017330	GYG1	glycogenin 1 [Source:NCBI gene;Acc:102184201]
ENSCHIG00000017357	-	lysine methyltransferase 2A [Source:NCBI gene;Acc:102169033]
ENSCHIG00000017449	ACOT8	acyl-CoA thioesterase 8 [Source:NCBI gene;Acc:102180774]
ENSCHIG00000017488	UQCRQ	cytochrome b-c1 complex subunit 8 [Source:NCBI gene;Acc:102171149]
ENSCHIG00000017495	PRKAA1	protein kinase AMP-activated catalytic subunit alpha 1 [Source:NCBI gene;Acc:102181338]
ENSCHIG00000017517	CYC1	cytochrome c1, heme protein, mitochondrial [Source:NCBI gene;Acc:102169976]
ENSCHIG00000017559	WASHC4	WASH complex subunit 4 [Source:NCBI gene;Acc:102190202]
ENSCHIG00000017596	-	cytoplasmic linker associated protein 2 [Source:NCBI gene;Acc:102179242]
ENSCHIG00000017665	ANKRD44	ankyrin repeat domain 44 [Source:NCBI gene;Acc:102170741]
ENSCHIG00000017677	-	interferon-activable protein 203 [Source:NCBI gene;Acc:102173932]
ENSCHIG00000017689	TXNIP	thioredoxin interacting protein [Source:NCBI gene;Acc:102183379]
ENSCHIG00000017707	-	forkhead box P1 [Source:NCBI gene;Acc:102171383]
ENSCHIG00000017765	SNX14	sorting nexin 14 [Source:NCBI gene;Acc:102183328]
ENSCHIG00000017804	-	C-type lectin domain family 2 member E [Source:NCBI gene;Acc:102184901]
ENSCHIG00000017809	FBXL15	F-box and leucine rich repeat protein 15 [Source:NCBI gene;Acc:102181185]
ENSCHIG00000017822	SESN1	sestrin 1 [Source:NCBI gene;Acc:102187135]
ENSCHIG00000017850	CKB	creatine kinase B [Source:NCBI gene;Acc:106503387]
ENSCHIG00000017940	-	golgi associated PDZ and coiled-coil motif containing [Source:NCBI gene;Acc:102170975]
ENSCHIG00000017941	IMPDH1	inosine monophosphate dehydrogenase 1 [Source:NCBI gene;Acc:102170200]
ENSCHIG00000017966	ATP6V1C1	ATPase H+ transporting V1 subunit C1 [Source:NCBI gene;Acc:102171171]
ENSCHIG00000017986	-	thioredoxin 2 [Source:NCBI gene;Acc:102173536]
ENSCHIG00000018203	ENPP2	ectonucleotide pyrophosphatase/phosphodiesterase 2 [Source:NCBI gene;Acc:102176626]
ENSCHIG00000018255	IFT57	intraflagellar transport 57 [Source:NCBI gene;Acc:102174511]
ENSCHIG00000018260	RO60	Ro60, Y RNA binding protein [Source:NCBI gene;Acc:102191542]
ENSCHIG00000018266	PLOD2	procollagen-lysine,2-oxoglutarate 5-dioxygenase 2 [Source:NCBI gene;Acc:102176366]
ENSCHIG00000018269	FGF2	fibroblast growth factor 2 [Source:HGNC Symbol;Acc:HGNC:3676]
ENSCHIG00000018383	RND2	Rho family GTPase 2 [Source:NCBI gene;Acc:102185394]
ENSCHIG00000018391	PARP14	poly(ADP-ribose) polymerase family member 14 [Source:NCBI gene;Acc:102188085]
ENSCHIG00000018436	ELF2	E74 like ETS transcription factor 2 [Source:NCBI gene;Acc:102186891]
ENSCHIG00000018477	CHCHD4	coiled-coil-helix-coiled-coil-helix domain containing 4 [Source:NCBI gene;Acc:102191090]
ENSCHIG00000018535	RHBG	Rh family B glycoprotein [Source:NCBI gene;Acc:102176282]
ENSCHIG00000018578	CKMT2	creatine kinase, mitochondrial 2 [Source:NCBI gene;Acc:102171870]
ENSCHIG00000018612	MARK1	microtubule affinity regulating kinase 1 [Source:NCBI gene;Acc:102178752]
ENSCHIG00000018724	-	-
ENSCHIG00000018744	NAALADL2	N-acetylated alpha-linked acidic dipeptidase like 2 [Source:NCBI gene;Acc:102170637]
ENSCHIG00000018750	ADGRL2	adhesion G protein-coupled receptor L2 [Source:NCBI gene;Acc:102169541]
ENSCHIG00000018863	IGF1	insulin like growth factor 1 [Source:NCBI gene;Acc:100860838]
ENSCHIG00000018878	TASOR	transcription activation suppressor [Source:NCBI gene;Acc:102171663]
ENSCHIG00000018896	CFD	complement factor D [Source:NCBI gene;Acc:102173560]
ENSCHIG00000018928	GHR	growth hormone receptor [Source:NCBI gene;Acc:100860790]
ENSCHIG00000018999	SESTD1	SEC14 and spectrin domain containing 1 [Source:NCBI gene;Acc:102172670]
ENSCHIG00000019000	DUSP26	dual specificity phosphatase 26 [Source:NCBI gene;Acc:102176938]
ENSCHIG00000019026	PCYT1A	phosphate cytidylyltransferase 1, choline, alpha [Source:NCBI gene;Acc:102172666]
ENSCHIG00000019035	ERO1B	endoplasmic reticulum oxidoreductase 1 beta [Source:NCBI gene;Acc:102179447]
ENSCHIG00000019147	-	dynein light chain LC8-type 1 [Source:NCBI gene;Acc:102172925]
ENSCHIG00000019207	RDH13	retinol dehydrogenase 13 [Source:NCBI gene;Acc:102181531]
ENSCHIG00000019211	USP46	ubiquitin specific peptidase 46 [Source:NCBI gene;Acc:102179462]
ENSCHIG00000019222	ABHD8	abhydrolase domain containing 8 [Source:NCBI gene;Acc:102174923]
ENSCHIG00000019250	-	ubiquitin specific peptidase 32 [Source:NCBI gene;Acc:102174242]
ENSCHIG00000019290	CAV1	caveolin 1 [Source:NCBI gene;Acc:100860749]
ENSCHIG00000019296	ARID5B	AT-rich interaction domain 5B [Source:NCBI gene;Acc:102169735]
ENSCHIG00000019342	SLC40A1	solute carrier family 40 member 1 [Source:NCBI gene;Acc:102182451]
ENSCHIG00000019426	CAMKK1	calcium/calmodulin dependent protein kinase kinase 1 [Source:NCBI gene;Acc:102188251]
ENSCHIG00000019466	MYNN	myoneurin [Source:NCBI gene;Acc:102181815]
ENSCHIG00000019548	SBF2	SET binding factor 2 [Source:NCBI gene;Acc:102178749]
ENSCHIG00000019595	C6orf136	chromosome 6 open reading frame 136 [Source:HGNC Symbol;Acc:HGNC:21301]
ENSCHIG00000019598	ALDH1L2	aldehyde dehydrogenase 1 family member L2 [Source:NCBI gene;Acc:102189931]
ENSCHIG00000019677	ACHE	acetylcholinesterase (Cartwright blood group) [Source:NCBI gene;Acc:102186824]
ENSCHIG00000019684	ATG5	autophagy related 5 [Source:NCBI gene;Acc:102169291]
ENSCHIG00000019712	-	intercellular adhesion molecule 2-like [Source:NCBI gene;Acc:108638310]
ENSCHIG00000019736	LBP	lipopolysaccharide binding protein [Source:NCBI gene;Acc:102186029]
ENSCHIG00000019795	SLC25A11	solute carrier family 25 member 11 [Source:NCBI gene;Acc:102175612]
ENSCHIG00000019848	IFIH1	interferon induced with helicase C domain 1 [Source:NCBI gene;Acc:102183188]
ENSCHIG00000019884	ACMSD	aminocarboxymuconate semialdehyde decarboxylase [Source:NCBI gene;Acc:102173893]
ENSCHIG00000019906	IDO1	indoleamine 2,3-dioxygenase 1 [Source:NCBI gene;Acc:102184119]
ENSCHIG00000019936	SEMA3E	semaphorin 3E [Source:NCBI gene;Acc:102182471]
ENSCHIG00000019980	BCAS4	breast carcinoma amplified sequence 4 [Source:NCBI gene;Acc:102174318]
ENSCHIG00000020090	SFT2D2	SFT2 domain containing 2 [Source:NCBI gene;Acc:102186916]
ENSCHIG00000020103	CLMN	calmin [Source:NCBI gene;Acc:102186249]
ENSCHIG00000020130	-	family with sequence similarity 210 member B [Source:NCBI gene;Acc:102178743]
ENSCHIG00000020162	PPTC7	PTC7 protein phosphatase homolog [Source:NCBI gene;Acc:102180788]
ENSCHIG00000020192	-	phosphatidylinositol glycan anchor biosynthesis class Z [Source:NCBI gene;Acc:102177928]
ENSCHIG00000020223	YWHAZ	tyrosine 3-monooxygenase/tryptophan 5-monooxygenase activation protein zeta [Source:NCBI gene;Acc:102175223]
ENSCHIG00000020245	TBC1D23	TBC1 domain family member 23 [Source:NCBI gene;Acc:102177469]
ENSCHIG00000020323	ALPK1	alpha kinase 1 [Source:NCBI gene;Acc:102180201]
ENSCHIG00000020376	MDFI	MyoD family inhibitor [Source:NCBI gene;Acc:102173896]
ENSCHIG00000020466	-	transmembrane protein 223 [Source:NCBI gene;Acc:102173641]
ENSCHIG00000020489	SERINC3	serine incorporator 3 [Source:NCBI gene;Acc:102171350]
ENSCHIG00000020496	KIZ	kizuna centrosomal protein [Source:NCBI gene;Acc:102170709]
ENSCHIG00000020583	TUFM	Tu translation elongation factor, mitochondrial [Source:NCBI gene;Acc:102188278]
ENSCHIG00000020655	CEP152	centrosomal protein 152 [Source:NCBI gene;Acc:102180129]
ENSCHIG00000020656	MYO5A	myosin VA [Source:NCBI gene;Acc:102174306]
ENSCHIG00000020690	TRPC1	transient receptor potential cation channel subfamily C member 1 [Source:NCBI gene;Acc:102177932]
ENSCHIG00000020732	CRYBG1	crystallin beta-gamma domain containing 1 [Source:NCBI gene;Acc:102180395]
ENSCHIG00000020746	CHMP4A	charged multivesicular body protein 4A [Source:NCBI gene;Acc:102189213]
ENSCHIG00000020774	-	complement factor H [Source:NCBI gene;Acc:102188881]
ENSCHIG00000020781	ENDOG	endonuclease G [Source:NCBI gene;Acc:102191713]
ENSCHIG00000020812	C12orf57	chromosome 5 C12orf57 homolog [Source:NCBI gene;Acc:102190592]
ENSCHIG00000020843	-	PRELI domain containing 1 [Source:NCBI gene;Acc:102185265]
ENSCHIG00000020854	IQGAP2	IQ motif containing GTPase activating protein 2 [Source:NCBI gene;Acc:102171711]
ENSCHIG00000020916	NME3	NME/NM23 nucleoside diphosphate kinase 3 [Source:NCBI gene;Acc:102190038]
ENSCHIG00000020923	ANXA1	annexin A1 [Source:NCBI gene;Acc:102172262]
ENSCHIG00000020926	-	guanylate-binding protein 1 [Source:NCBI gene;Acc:102170144]
ENSCHIG00000020954	PCF11	PCF11, cleavage and polyadenylation factor subunit [Source:NCBI gene;Acc:102171953]
ENSCHIG00000020997	FNIP1	folliculin interacting protein 1 [Source:NCBI gene;Acc:102182584]
ENSCHIG00000021089	-	liver carboxylesterase [Source:NCBI gene;Acc:102188073]
ENSCHIG00000021198	ACAT1	acetyl-CoA acetyltransferase 1 [Source:NCBI gene;Acc:102172372]
ENSCHIG00000021213	-	NADH:ubiquinone oxidoreductase subunit A11 [Source:NCBI gene;Acc:102181026]
ENSCHIG00000021221	ZC3H12C	zinc finger CCCH-type containing 12C [Source:NCBI gene;Acc:102174049]
ENSCHIG00000021227	CAT	catalase [Source:NCBI gene;Acc:100860855]
ENSCHIG00000021240	SEC63	SEC63 homolog, protein translocation regulator [Source:NCBI gene;Acc:102190039]
ENSCHIG00000021304	CYP4V2	cytochrome P450 4V2 [Source:NCBI gene;Acc:102188826]
ENSCHIG00000021334	MCFD2	multiple coagulation factor deficiency 2 [Source:NCBI gene;Acc:102171435]
ENSCHIG00000021378	CHCHD10	coiled-coil-helix-coiled-coil-helix domain containing 10 [Source:HGNC Symbol;Acc:HGNC:15559]
ENSCHIG00000021424	SOAT1	sterol O-acyltransferase 1 [Source:NCBI gene;Acc:102186791]
ENSCHIG00000021532	STARD13	StAR related lipid transfer domain containing 13 [Source:NCBI gene;Acc:102180134]
ENSCHIG00000021548	TMTC2	transmembrane and tetratricopeptide repeat containing 2 [Source:NCBI gene;Acc:102190760]
ENSCHIG00000021631	DNAJC22	DnaJ heat shock protein family (Hsp40) member C22 [Source:NCBI gene;Acc:102176198]
ENSCHIG00000021778	LRRK2	leucine rich repeat kinase 2 [Source:NCBI gene;Acc:102188019]
ENSCHIG00000021893	HCN2	hyperpolarization activated cyclic nucleotide gated potassium and sodium channel 2 [Source:NCBI gene;Acc:102171060]
ENSCHIG00000021950	COL4A3BP	collagen type IV alpha 3 binding protein [Source:NCBI gene;Acc:102186965]
ENSCHIG00000021960	MSH2	mutS homolog 2 [Source:NCBI gene;Acc:102172730]
ENSCHIG00000021973	ARRDC4	arrestin domain containing 4 [Source:NCBI gene;Acc:102182634]
ENSCHIG00000022020	PPM1B	protein phosphatase, Mg2+/Mn2+ dependent 1B [Source:NCBI gene;Acc:102189871]
ENSCHIG00000022111	MITF	melanocyte inducing transcription factor [Source:NCBI gene;Acc:102173423]
ENSCHIG00000022228	COPB2	coatomer protein complex subunit beta 2 [Source:NCBI gene;Acc:102184200]
ENSCHIG00000022248	PDCD4	programmed cell death 4 [Source:NCBI gene;Acc:100861341]
ENSCHIG00000022280	NDUFAF8	NADH:ubiquinone oxidoreductase complex assembly factor 8 [Source:NCBI gene;Acc:108638191]
ENSCHIG00000022358	SDE2	SDE2 telomere maintenance homolog [Source:NCBI gene;Acc:102189229]
ENSCHIG00000022481	TMTC1	transmembrane and tetratricopeptide repeat containing 1 [Source:NCBI gene;Acc:102185637]
ENSCHIG00000022490	RASGEF1B	ras-GEF domain-containing family member 1B [Source:NCBI gene;Acc:102172613]
ENSCHIG00000022516	-	glyceraldehyde-3-phosphate dehydrogenase [Source:NCBI gene;Acc:100860872]
ENSCHIG00000022535	TMEM8A	transmembrane protein 8A [Source:NCBI gene;Acc:102170930]
ENSCHIG00000022597	PGRMC2	progesterone receptor membrane component 2 [Source:NCBI gene;Acc:102173114]
ENSCHIG00000022625	-	protein phosphatase, Mg2+/Mn2+ dependent 1A [Source:NCBI gene;Acc:102177529]
ENSCHIG00000022711	ADM	adrenomedullin [Source:NCBI gene;Acc:102178091]
ENSCHIG00000022729	-	ubiquitin conjugating enzyme E2 H [Source:NCBI gene;Acc:102180822]
ENSCHIG00000022814	DENND4C	DENN domain containing 4C [Source:NCBI gene;Acc:102183597]
ENSCHIG00000022872	TMEM147	transmembrane protein 147 [Source:NCBI gene;Acc:102181068]
ENSCHIG00000022888	NDUFV1	NADH:ubiquinone oxidoreductase core subunit V1 [Source:NCBI gene;Acc:102184322]
ENSCHIG00000022897	CRBN	cereblon [Source:NCBI gene;Acc:102188177]
ENSCHIG00000022934	CLINT1	clathrin interactor 1 [Source:NCBI gene;Acc:102178066]
ENSCHIG00000022946	CYP20A1	cytochrome P450 20A1 [Source:NCBI gene;Acc:102176567]
ENSCHIG00000022954	HERC6	HECT and RLD domain containing E3 ubiquitin protein ligase family member 6 [Source:NCBI gene;Acc:102189747]
ENSCHIG00000023112	COX6B1	cytochrome c oxidase subunit 6B1 [Source:NCBI gene;Acc:102179036]
ENSCHIG00000023222	PDE5A	phosphodiesterase 5A [Source:NCBI gene;Acc:102191780]
ENSCHIG00000023248	-	aldehyde dehydrogenase 2 family member [Source:NCBI gene;Acc:102170543]
ENSCHIG00000023337	SLC22A5	solute carrier family 22 member 5 [Source:NCBI gene;Acc:102181489]
ENSCHIG00000023338	-	hemoglobin fetal subunit beta-like [Source:NCBI gene;Acc:102176710]
ENSCHIG00000023350	MICOS10	mitochondrial contact site and cristae organizing system subunit 10 [Source:NCBI gene;Acc:102169146]
ENSCHIG00000023373	-	ATP synthase F1 subunit epsilon [Source:NCBI gene;Acc:102188061]
ENSCHIG00000023389	RHOBTB3	Rho related BTB domain containing 3 [Source:NCBI gene;Acc:102174935]
ENSCHIG00000023476	GNAI1	G protein subunit alpha i1 [Source:NCBI gene;Acc:102185804]
ENSCHIG00000023479	C1R	complement C1r [Source:NCBI gene;Acc:102188835]
ENSCHIG00000023537	SLC25A24	solute carrier family 25 member 24 [Source:NCBI gene;Acc:102189365]
ENSCHIG00000023587	ITGA7	integrin subunit alpha 7 [Source:NCBI gene;Acc:102169839]
ENSCHIG00000023627	ATP1B1	ATPase Na+/K+ transporting subunit beta 1 [Source:NCBI gene;Acc:102168373]
ENSCHIG00000023722	NDE1	nudE neurodevelopment protein 1 [Source:NCBI gene;Acc:102173805]
ENSCHIG00000023775	MRC1	mannose receptor C-type 1 [Source:NCBI gene;Acc:102181218]
ENSCHIG00000023810	GALR3	galanin receptor 3 [Source:NCBI gene;Acc:106502151]
ENSCHIG00000023915	CEP350	centrosomal protein 350 [Source:NCBI gene;Acc:102189230]
ENSCHIG00000023943	ZNF106	zinc finger protein 106 [Source:NCBI gene;Acc:102191142]
ENSCHIG00000023950	DZANK1	double zinc ribbon and ankyrin repeat domains 1 [Source:NCBI gene;Acc:102189971]
ENSCHIG00000023978	HSD17B14	hydroxysteroid 17-beta dehydrogenase 14 [Source:NCBI gene;Acc:102179697]
ENSCHIG00000024041	PDE1A	phosphodiesterase 1A [Source:NCBI gene;Acc:102190998]
ENSCHIG00000024155	FERMT3	fermitin family member 3 [Source:NCBI gene;Acc:102188831]
ENSCHIG00000024177	ADPRH	ADP-ribosylarginine hydrolase [Source:NCBI gene;Acc:102168665]
ENSCHIG00000024184	HBBC	hemoglobin subunit beta-C-like [Source:NCBI gene;Acc:102175045]
ENSCHIG00000024195	-	protein-L-isoaspartate (D-aspartate) O-methyltransferase domain containing 1 [Source:NCBI gene;Acc:102179787]
ENSCHIG00000024211	NPR3	natriuretic peptide receptor 3 [Source:NCBI gene;Acc:102185687]
ENSCHIG00000024223	TMEM79	transmembrane protein 79 [Source:NCBI gene;Acc:102177674]
ENSCHIG00000024287	MDH2	malate dehydrogenase 2 [Source:NCBI gene;Acc:102174799]
ENSCHIG00000024322	AOAH	acyloxyacyl hydrolase [Source:NCBI gene;Acc:102189546]
ENSCHIG00000024327	GOT1	glutamic-oxaloacetic transaminase 1 [Source:NCBI gene;Acc:100861063]
ENSCHIG00000024400	SLC35F2	solute carrier family 35 member F2 [Source:NCBI gene;Acc:102172083]
ENSCHIG00000024405	HBP1	HMG-box transcription factor 1 [Source:NCBI gene;Acc:102174901]
ENSCHIG00000024409	-	CLN5, intracellular trafficking protein [Source:NCBI gene;Acc:102184070]
ENSCHIG00000024420	SP3	Sp3 transcription factor [Source:NCBI gene;Acc:102187900]
ENSCHIG00000024442	STX12	syntaxin 12 [Source:NCBI gene;Acc:102184956]
ENSCHIG00000024481	GNAI3	G protein subunit alpha i3 [Source:NCBI gene;Acc:108635583]
ENSCHIG00000024484	SSPN	sarcospan [Source:NCBI gene;Acc:102171222]
ENSCHIG00000024557	PPP5C	protein phosphatase 5 catalytic subunit [Source:NCBI gene;Acc:102174965]
ENSCHIG00000024697	TFPT	TCF3 fusion partner [Source:NCBI gene;Acc:102172889]
ENSCHIG00000024740	FBXO30	F-box protein 30 [Source:NCBI gene;Acc:102184435]
ENSCHIG00000024818	-	BCL2 interacting protein 3 like [Source:NCBI gene;Acc:102182224]
ENSCHIG00000024878	ANKRD9	ankyrin repeat domain 9 [Source:NCBI gene;Acc:108638503]
ENSCHIG00000024884	RBM39	RNA binding motif protein 39 [Source:NCBI gene;Acc:102175418]
ENSCHIG00000024917	SMARCD3	SWI/SNF related, matrix associated, actin dependent regulator of chromatin, subfamily d, member 3 [Source:NCBI gene;Acc:102179351]
ENSCHIG00000024940	MRPS27	mitochondrial ribosomal protein S27 [Source:NCBI gene;Acc:102175803]
ENSCHIG00000024949	GOLIM4	golgi integral membrane protein 4 [Source:NCBI gene;Acc:102184557]
ENSCHIG00000024967	GABBR2	gamma-aminobutyric acid type B receptor subunit 2 [Source:NCBI gene;Acc:102186689]
ENSCHIG00000024992	ZDHHC13	zinc finger DHHC-type containing 13 [Source:NCBI gene;Acc:102187565]
ENSCHIG00000025025	-	phytanoyl-CoA dioxygenase domain containing 1 [Source:NCBI gene;Acc:102181788]
ENSCHIG00000025033	IQSEC1	IQ motif and Sec7 domain 1 [Source:NCBI gene;Acc:102172773]
ENSCHIG00000025054	-	mitochondrial contact site and cristae organizing system subunit 13 [Source:NCBI gene;Acc:102183141]
ENSCHIG00000025071	RRAS	RAS related [Source:NCBI gene;Acc:102184366]
ENSCHIG00000025102	GBE1	1,4-alpha-glucan branching enzyme 1 [Source:NCBI gene;Acc:102186052]
ENSCHIG00000025193	MYO19	myosin XIX [Source:NCBI gene;Acc:102168292]
ENSCHIG00000025208	HGS	hepatocyte growth factor-regulated tyrosine kinase substrate [Source:NCBI gene;Acc:102181336]
ENSCHIG00000025210	MFSD1	major facilitator superfamily domain containing 1 [Source:NCBI gene;Acc:102176167]
ENSCHIG00000025288	RAB15	RAB15, member RAS oncogene family [Source:NCBI gene;Acc:102189215]
ENSCHIG00000025377	TMEM192	transmembrane protein 192 [Source:NCBI gene;Acc:102191449]
ENSCHIG00000025416	COG5	component of oligomeric golgi complex 5 [Source:NCBI gene;Acc:102174622]
ENSCHIG00000025472	CARD14	caspase recruitment domain family member 14 [Source:NCBI gene;Acc:102174972]
ENSCHIG00000025495	MFSD11	major facilitator superfamily domain containing 11 [Source:NCBI gene;Acc:102182629]
ENSCHIG00000025537	GADD45A	growth arrest and DNA damage inducible alpha [Source:NCBI gene;Acc:102179904]
ENSCHIG00000025549	CALU	calumenin [Source:NCBI gene;Acc:102174624]
ENSCHIG00000025584	BMT2	base methyltransferase of 25S rRNA 2 homolog [Source:NCBI gene;Acc:102177403]
ENSCHIG00000025625	ACAD11	acyl-CoA dehydrogenase family member 11 [Source:NCBI gene;Acc:102174702]
ENSCHIG00000025637	TCTEX1D1	Tctex1 domain containing 1 [Source:NCBI gene;Acc:102178969]
ENSCHIG00000025654	HMGCS2	3-hydroxy-3-methylglutaryl-CoA synthase 2 [Source:NCBI gene;Acc:100860890]
ENSCHIG00000025758	MPV17L2	MPV17 mitochondrial inner membrane protein like 2 [Source:NCBI gene;Acc:102169854]
ENSCHIG00000025799	APIP	APAF1 interacting protein [Source:NCBI gene;Acc:102182154]
ENSCHIG00000025807	DPEP3	dipeptidase 3 [Source:NCBI gene;Acc:102180149]
ENSCHIG00000025818	SGCB	sarcoglycan beta [Source:NCBI gene;Acc:102169269]
ENSCHIG00000025853	-	cytochrome c [Source:NCBI gene;Acc:102173997]
ENSCHIG00000025888	DDHD1	DDHD domain containing 1 [Source:NCBI gene;Acc:102187228]
ENSCHIG00000025996	-	NADH:ubiquinone oxidoreductase subunit V3 [Source:NCBI gene;Acc:102183643]
ENSCHIG00000026043	GSS	glutathione synthetase [Source:NCBI gene;Acc:102170247]
ENSCHIG00000026106	-	cytochrome c oxidase subunit 6A1, mitochondrial [Source:NCBI gene;Acc:102172376]
ENSCHIG00000026114	DDX6	DEAD-box helicase 6 [Source:NCBI gene;Acc:102170071]
ENSCHIG00000026121	PPFIBP1	PPFIA binding protein 1 [Source:NCBI gene;Acc:102190305]
ENSCHIG00000026142	NR2F6	nuclear receptor subfamily 2 group F member 6 [Source:NCBI gene;Acc:102175665]
ENSCHIG00000026146	TFF2	trefoil factor 2 [Source:NCBI gene;Acc:102182174]
ENSCHIG00000026236	GRPEL1	GrpE like 1, mitochondrial [Source:NCBI gene;Acc:102174922]
ENSCHIG00000026293	-	cytochrome b-c1 complex subunit 9 [Source:NCBI gene;Acc:102187154]
ENSCHIG00000026338	IMMT	inner membrane mitochondrial protein [Source:NCBI gene;Acc:102189135]
ENSCHIG00000026343	CPNE1	copine 1 [Source:NCBI gene;Acc:102174316]
ENSCHIG00000026370	BDH1	3-hydroxybutyrate dehydrogenase 1 [Source:NCBI gene;Acc:102180798]
ENSCHIG00000026424	SNTA1	syntrophin alpha 1 [Source:NCBI gene;Acc:102172170]
ENSCHIG00000026490	ATP23	ATP23 metallopeptidase and ATP synthase assembly factor homolog [Source:NCBI gene;Acc:102186840]
ENSCHIG00000026499	RMND5A	required for meiotic nuclear division 5 homolog A [Source:NCBI gene;Acc:102185283]
ENSCHIG00000026508	RDH12	retinol dehydrogenase 12 [Source:NCBI gene;Acc:102173010]
ENSCHIG00000026536	PTGR1	prostaglandin reductase 1 [Source:NCBI gene;Acc:102190414]
ENSCHIG00000026538	MRPL54	mitochondrial ribosomal protein L54 [Source:NCBI gene;Acc:102177154]
ENSCHIG00000026556	DPH7	diphthamide biosynthesis 7 [Source:NCBI gene;Acc:102189967]
ENSCHIG00000026675	MMACHC	metabolism of cobalamin associated C [Source:NCBI gene;Acc:102183931]
ENSCHIG00000026730	KCNK3	potassium two pore domain channel subfamily K member 3 [Source:NCBI gene;Acc:106502632]
ENSCHIG00000026732	TEKT2	tektin 2 [Source:NCBI gene;Acc:102180179]
ENSCHIG00000026758	PRELID2	PRELI domain containing 2 [Source:NCBI gene;Acc:102191040]
ENSCHIG00000026811	SLC30A3	solute carrier family 30 member 3 [Source:NCBI gene;Acc:102181873]
ENSCHIG00000026817	ERMP1	endoplasmic reticulum metallopeptidase 1 [Source:NCBI gene;Acc:102175292]
ENSCHIG00000026833	PTGES2	prostaglandin E synthase 2 [Source:NCBI gene;Acc:102172909]
ENSCHIG00000026844	CDC7	cell division cycle 7 [Source:NCBI gene;Acc:102170377]
ENSCHIG00000026857	CLEC2L	C-type lectin domain family 2 member L [Source:NCBI gene;Acc:102177690]
ENSCHIG00000026879	DZIP3	DAZ interacting zinc finger protein 3 [Source:NCBI gene;Acc:102171374]
ENSCHIG00000026925	-	regulator of G protein signaling 3 [Source:NCBI gene;Acc:102173388]
ENSCHIG00000027050	TTC21B	tetratricopeptide repeat domain 21B [Source:NCBI gene;Acc:102179331]
ENSCHIG00000027073	ASPH	aspartate beta-hydroxylase [Source:NCBI gene;Acc:102189496]
ENSCHIG00000027077	SPEF2	sperm flagellar 2 [Source:NCBI gene;Acc:102175524]
ENSCHIG00000027084	-	-
ENSCHIG00000027095	GPT2	glutamic--pyruvic transaminase 2 [Source:NCBI gene;Acc:102173681]
ENSCHIG00000027101	MAT2B	methionine adenosyltransferase 2B [Source:NCBI gene;Acc:102186305]
ENSCHIG00000027183	SLC4A10	solute carrier family 4 member 10 [Source:NCBI gene;Acc:102184669]
ENSCHIG00000027210	MRPL12	mitochondrial ribosomal protein L12 [Source:NCBI gene;Acc:102170909]
ENSCHIG00000027239	PLA2G2C	phospholipase A2 group IIC [Source:NCBI gene;Acc:102168220]
ENSCHIG00000027264	CDV3	CDV3 homolog [Source:NCBI gene;Acc:102174070]
MSTRG.11238	--	endonuclease-reverse transcriptase [Babesia ovata]
MSTRG.12604	ZNF239	PREDICTED: LOW QUALITY PROTEIN: zinc finger protein 239 [Capra hircus]
MSTRG.13815	FYB2	FYN-binding protein 2 [Ovis aries]
MSTRG.14415	--	PREDICTED: CXADR-like membrane protein isoform X1 [Capra hircus]
MSTRG.15467	Pol	endonuclease-reverse transcriptase [Babesia ovata]
MSTRG.16239	SCO2	PREDICTED: protein SCO2 homolog, mitochondrial [Capra hircus]
MSTRG.16739	DOK7	PREDICTED: protein Dok-7 [Capra hircus]
MSTRG.17014	ADRB2	PREDICTED: beta-2 adrenergic receptor [Capra hircus]
MSTRG.18694	--	endonuclease-reverse transcriptase [Babesia ovata]
MSTRG.3689	CFDP2	endonuclease-reverse transcriptase [Babesia ovata]
MSTRG.5693	SPRY1	protein sprouty homolog 1 isoform X1 [Ovis aries]
MSTRG.9227	Mrpl36	TPA: mitochondrial ribosomal protein L36 [Bos taurus]
MSTRG.9517	--	endonuclease-reverse transcriptase [Babesia ovata]
