# Supplementary material for: Identification of key genes regulating brown adipose tissue thermogenesis in goat kids (Capra hircus) by using weighted gene co-expression network analysis
Source: Front Vet Sci. 2025 May 14;12:1525437. doi: 10.3389/fvets.2025.1525437 (PMC12116553; doi:10.3389/fvets.2025.1525437)
Supplement: SUPPLEMENTARY TABLE S3 — Primers used for RT-qPCR. [file Table_3.XLSX]

## Sheet: Sheet1
Supplementary Table 3. Primers used for RT-qPCR
Gene name	NCBI Reference Sequence	Primer sequences		Product length (bp)	TM (℃)
GAPDH	ENSCHIG00000022516	F:	TTATGACCACTGTCCACGCC	216	59
		R:	TCAGATCCACAACGGACACG
ACO2	ENSCHIG00000007877	F:	TGGCTGGACCTCACCTAAAG	124	59
		R:	CATGCCGGTGCAGGAAATAG
TUFM	ENSCHIG00000020583	F:	ATCATTGTCGGTTCTGCCCT	110	59
		R:	GTGGGCACTGGGATGTATGT
IMMT	ENSCHIG00000026338	F:	CCTTGGTTCCCCACCTTACA	187	59
		R:	TGCAGAGATAATTTGAGCTGCC
MRPL12	ENSCHIG00000027210	F:	GACACATTTCACTGTCCGCC	108	59
		R:	TTCTTTGCCTGGACGAGGTT
MRPS27	ENSCHIG00000024940	F:	AGCTTTTGAAGTTCCTTCCACC	184	59
		R:	TCCAAGAAGTGCATAGCCGT
